# Supplementary material for: Genomic and transcriptomic resources for assassin flies including the complete genome sequence of Proctacanthus coquilletti (Insecta: Diptera: Asilidae) and 16 representative transcriptomes
Source: PeerJ. 2017 Jan 31;5:e2951. doi: 10.7717/peerj.2951 (PMC5289110; doi:10.7717/peerj.2951)
Supplement: Table S1 [file peerj-05-2951-s003.tex]

\begin{table}[ht]
\centering
\begin{tabular}{l|l|l}
data file/set or figure&file type&Figshare doi\\\hline
Fig. 1&PNG&10.6084/m9.figshare.4056057\\
Fig. 2&PDF&10.6084/m9.figshare.4056069\\
Fig. 3&PNG&10.6084/m9.figshare.4056054\\
Fig. 4&PNG&10.6084/m9.figshare.4056042\\
Fig. 5&PNG&10.6084/m9.figshare.4292912\\
concatenated alignment&fasta&10.6084/m9.figshare.4055622\\
partitions in concatenated alignment&plain text&10.6084/m9.figshare.4055814\\
ML tree with bootstrap (Fig. 7)&Nexus&10.6084/m9.figshare.4055910\\
ASTRAL tree (Fig. 8)&Newick&10.6084/m9.figshare.4055781\\
Time-calibrated MCMC tree with ages (Fig. 9)&Nexus&10.6084/m9.figshare.4055997\\
individual gene trees&Newick&10.6084/m9.figshare.4055913\\
\emph{P. coquilletti} genome annotation Maker GFF file&plain text&10.6084/m9.figshare.4055643\\
Supplementary Fig. 9&PDF&10.6084/m9.figshare.4056081\\
\end{tabular}
\caption{\label{tab:tab6_dikowr_etal}Digital copies of visualizations, alignments, and phylogenetic trees deposited at Figshare (also accessible under Figshare Collection doi:10.6084/m9.figshare.c.3521787).}
\end{table}
