# Supplementary material for: Genomic and transcriptomic resources for assassin flies including the complete genome sequence of Proctacanthus coquilletti (Insecta: Diptera: Asilidae) and 16 representative transcriptomes
Source: PeerJ. 2017 Jan 31;5:e2951. doi: 10.7717/peerj.2951 (PMC5289110; doi:10.7717/peerj.2951)
Supplement: Table S2 [file peerj-05-2951-s004.tex]

\begin{table}[ht]
\centering
\begin{tabular}{l|l|l|l|l}
name&colour&count\_visible&count\_visible\_perc&span\_visible\\
\hline
all&None&14,698&100.0\%&208,912,469\\
Arthropoda&\#9e0142&583&100.0\%&181,086,999\\
no-hit&\#d3d3d3&14,069&100.0\%&26,745,126\\
undef&\#e2514a&3&100.0\%&487,094\\
Chordata&\#edf8a3&15&100.0\%&272,667\\
Nematoda&\#fee999&12&100.0\%&233,704\\
Platyhelminthes&\#a2d9a4&6&100.0\%&72,493\\
Annelida&\#fca55d&6&100.0\%&8,431\\
other&\#ffffff&4&100.0\%&5,955\\
Apicomplexa&None&1&100.0\%&1,382\\
Ascomycota&None&1&100.0\%&1,239\\
Proteobacteria&None&1&100.0\%&775\\
Eukaryota-undef&None&1	&100.0\%&2,559\\
\hline
&gc\_mean&gc\_std&span\_visible\_perc&n50\\
\hline
all&0.32&0.09&100.0\%&862,345\\
Arthropoda&0.35&0.044&100.0\%&981,035\\
no-hit&0.31&0.091&100.0\%&2,152\\
undef&0.44&0.076&100.0\%&484,019\\
Chordata&0.35&0.043&100.0\%&65,859\\
Nematoda&0.33&0.034&100.0\%&42,762\\
Platyhelminthes&0.37&0.036&100.0\%&38,025\\
Annelida&0.35&0.052&100.0\%&1,511\\
other&0.42&0.035&100.0\%&1,382\\
Apicomplexa&0.44&0.0&100.0\%&1,382\\
Ascomycota&0.41&0.0&100.0\%&1,239\\
Proteobacteria&0.36&0.0&100.0\%&775\\
Eukaryota-undef&0.45&0.0&100.0\%&2,559\\
\hline
&cov0\_mean&cov0\_std&cov0\_read\_map&cov0\_read\_map\_perc\\
\hline
all&1214.5&7476.1&302,065,370&79.0\%\\
Arthropoda&1642.9&7820.8&219,831,398&57.5\%\\
no-hit&1199.3&7472.8&81,049,511&21.2\%\\
undef&154.7&98.5&570,601&0.1\%\\
Chordata&249.0&117.2&308,150&0.1\%\\
Nematoda&226.9&61.5&162,074&0.0\%\\
Platyhelminthes&1484.0&2786.9&127,243&0.0\%\\
Annelida&493.2&476.5&16,142&0.0\%\\
other&11.1&5.8&251&0.0\%\\
Apicomplexa&7.0&0.0&46&0.0\%\\
Ascomycota&6.0&0.0&30&0.0\%\\
Proteobacteria&20.8&0.0&65&0.0\%\\
Eukaryota-undef&10.6&0.0&110&0.0\%\\
\end{tabular}
\caption{\label{tab:tab7_dikowr_etal} Blopblot data of contamination assessment in \emph{Proctacanthus coquilletti de novo} genome (w2rap-contigger 200 kmer assembly) from which Supplementary Figs \ref{fig:fig8_dikowr_etal}--\ref{fig:fig9_dikowr_etal} were generated.}
\end{table}
